# Supplementary material for: Buttermilk as Encapsulating Agent: Effect of Ultra-High-Pressure Homogenization on Chia Oil-in-Water Liquid Emulsion Formulations for Spray Drying
Source: Foods. 2021 May 11;10(5):1059. doi: 10.3390/foods10051059 (PMC8151354; doi:10.3390/foods10051059)
Supplement: Supplementary file 1 [file foods-10-01059-s001.zip]

Archive with 1 entries (1 files):
- foods-1208682-supplementary.pdf
